# Supplementary material for: Phenolic Metabolites from a Deep-Sea-Derived Fungus Aspergillus puniceus A2 and Their Nrf2-Dependent Anti-Inflammatory Effects
Source: Mar Drugs. 2022 Sep 13;20(9):575. doi: 10.3390/md20090575 (PMC9505415; doi:10.3390/md20090575)
Supplement: Supplementary file 1 [file marinedrugs-20-00575-s001.zip]

Archive with 1 entries (1 files):
- marinedrugs-1896570-supplementary.pdf
